# Supplementary material for: Joint modelling of longitudinal and time-to-event data with application to predicting abdominal aortic aneurysm growth and rupture
Source: Biom J. 2011 Aug 10;53(5):750–63. doi: 10.1002/bimj.201100052 (PMC3443386; doi:10.1002/bimj.201100052)
Supplement: Supplementary file 1 [file bimj0053-0750-SD1.zip]

Archive with 1 entries (1 files):
- Data_and_Software.zip
